# Supplementary material for: Midgut Bacterial Diversity of Wild Populations of Phlebotomus (P.) papatasi, the Vector of Zoonotic Cutaneous Leishmaniasis (ZCL) in Turkey
Source: Sci Rep. 2017 Nov 1;7:14812. doi: 10.1038/s41598-017-13948-2 (PMC5665960; doi:10.1038/s41598-017-13948-2)
Supplement: Supplementary file 1 — Dataset 1 [file 41598_2017_13948_MOESM1_ESM.xlsx]

## Sheet: Karaburun
	Yearly Temperature and Rainfall for Karaburun (2014)
	January	February	March	April	May	June	July	August	September	October	November	December
Temperature (°C)	7.9	8.8	10.9	14.7	19.3	23.7	26.3	26	22.5	17.7	13.2	9.7
Temperature (°F)	46.2	47.8	51.6	58.5	66.7	74.7	79.3	78.8	72.5	63.9	55.8	49.5
Precipitation / Rainfall (mm)	129	101	77	48	31	9	3	3	15	42	85	144

## Sheet: Başçayır
	Yearly Temperature and Rainfall for Başçayır (2014)
	January	February	March	April	May	June	July	August	September	October	November	December
Temperature (°C)	6.6	7.7	10.2	14.2	19	23.1	26	25.5	22	16.8	11.9	8.3
Temperature (°F)	43.9	45.9	50.4	57.6	66.2	73.6	78.8	77.9	71.6	62.2	53.4	46.9
Precipitation / Rainfall (mm)	119	97	70	51	34	19	7	6	17	39	75	140

## Sheet: Urla
	Yearly Temperature and Rainfall for Urla (2014)
	January	February	March	April	May	June	July	August	September	October	November	December
Temperature (°C)	7.8	8.5	10.2	13.9	17.9	22.4	25.2	24.7	21.5	17.3	13	9.6
Temperature (°F)	46	47.3	50.4	57	64.2	72.3	77.4	76.5	70.7	63.1	55.4	49.3
Precipitation / Rainfall (mm)	137	104	79	42	26	7	3	2	15	40	86	147

## Sheet: Ayvacık
	Yearly Temperature and Rainfall for Ayvacık (2014)
	January	February	March	April	May	June	July	August	September	October	November	December
Temperature (°C)	5.9	6.5	8.3	12.6	16.9	21.1	23.4	23	20.1	15.3	11	7.9
Temperature (°F)	46.2	47.8	51.6	58.5	66.7	74.7	79.3	78.8	72.5	63.9	55.8	49.5
Precipitation / Rainfall (mm)	107	91	67	49	36	19	10	9	22	38	92	127
